# Supplementary material for: Improved and Flexible HDR Editing by Targeting Introns in iPSCs
Source: Stem Cell Rev Rep. 2022 Jan 28;18(5):1822–33. doi: 10.1007/s12015-022-10331-1 (PMC9209395; doi:10.1007/s12015-022-10331-1)
Supplement: Supplementary file 3 — (XLSX 10.9 kb) [file 12015_2022_10331_MOESM3_ESM.xlsx]

## Sheet: Table 1 sgRNAs
sgRNA	Sequence with PAM
sgOCT4-a-17	GTGAGTGCCATGTCTCTCTGCGG
sgOCT4-b-13	GGAGCCCGCAGAGAGACATGG
sgOCT4-c-42	GAAAGCGAGGTGGTGACAGGGG
sgOCT4-d-83	GGCTCCTCCAACTGCTCTAGGG
sgOCT4-e-80	GCCAACAGCCCTAGAGCAGTTGG
sgOCT4-f-46	CATTAGACAATGAGCTGAGACGG
sgOCT4-g-2	TCTGTCATTCACTTGCAGGTGG
sgEEF1A1-a-0	GTAGTCATCCTTACCCAAAGG
sgEEF1A1-b-0	AGTAGTCATCCTTACCCAAAGG
sgEEF1A1-c-31	TACAACTGAACAGTACTTTGGG
sgEEF1A1-d-31	ATACAACTGAACAGTACTTTGGG
sgEEF1A1-e-31	AATACAACTGAACAGTACTTTGGG
sgEEF1A1-f-5	GTAATAATTAACTTTTTTTTTAATAGG
sgEEF1A1-g-31	ACAACTGAACAGTACTTTGGG
sgGAPDH-a-36	GACTGGCTCTTAAAAAGTGCAGG
sgGAPDH-b-52	GTGCAGGGTCTGGCGCCCTCTGG
sgGAPDH-c-29	TGGTGGCTGGCTCAGAAAAAGGG
sgGAPDH-d-2	AGAAGATGAAAAGAGTTGTCAGG

## Sheet: Table 2 Primers
Primer	Sequence
EEF1A1-Nanopore-F	CCACCAACTCGTCCAACTGA
EEF1A1-Nanopore-R	CCCACGTTTCAACATGCACA
OCT4-Nanopore-F-BC1	tcacgTGCAGAAAGAACTCGAGCAA
OCT4-Nanopore-F-BC2	gatgtTGCAGAAAGAACTCGAGCAA
OCT4-Nanopore-F-BC3	taggcTGCAGAAAGAACTCGAGCAA
OCT4-Nanopore-R	TCTTAGGGGAAGGGGAGAGA
GAPDH-Nanopore-F	ATGTTCGTCATGGGTGTGAA
GAPDH-Nanopore-R	CCAGGCTGAGCTCCACTAAC
OCT4-150PE-F-BC1	tcacgGGCTCGAGAAGGATGTGAGT
OCT4-150PE-F-BC2	gatgtGGCTCGAGAAGGATGTGAGT
OCT4-150PE-F-BC3	taggcGGCTCGAGAAGGATGTGAGT
OCT4-150PE-F-BC4	gaccaGGCTCGAGAAGGATGTGAGT
OCT4-150PE-R	GACCACCTGCAAGTGAATGA
EEF1A1-150PE-F-BC1	tcacgGTGATGCTGCCATTGTTGAT
EEF1A1-150PE-F-BC2	gatgtGTGATGCTGCCATTGTTGAT
EEF1A1-150PE-F-BC3	taggcGTGATGCTGCCATTGTTGAT
EEF1A1-150PE-F-BC4	gaccaGTGATGCTGCCATTGTTGAT
EEF1A1-150PE-R	GAGCTTTCTGGGCAGACTTG
GAPDH-150PE-F-BC1	tcacgCTGACTTCAACAGCGACACC
GAPDH-150PE-F-BC2	gatgtCTGACTTCAACAGCGACACC
GAPDH-150PE-R	TTACTCCTTGGAGGCCATGT
